# Supplementary material for: Intracluster Sulphur Dioxide Oxidation by Sodium Chlorite Anions: A Mass Spectrometric Study
Source: Molecules. 2021 Nov 24;26(23):7114. doi: 10.3390/molecules26237114 (PMC8659277; doi:10.3390/molecules26237114)
Supplement: Supplementary file 1 [file molecules-26-07114-s001.zip]

Archive with 1 entries (1 files):
- molecules-1471488-supplementary.pdf
